# Supplementary material for: Observing Plasticity of the Auditory System: Volumetric Decreases Along with Increased Functional Connectivity in Aspiring Professional Musicians
Source: Cereb Cortex Commun. 2021 Feb 9;2(2):tgab008. doi: 10.1093/texcom/tgab008 (PMC8152844; doi:10.1093/texcom/tgab008)
Supplement: Pitch-Study_Supplementary_Material_tgab008 [file pitch-study_supplementary_material_tgab008.zip]

Archive with 1 entries (1 files):
- Pitch-Study_Supplementary_Material_tgab008.pdf
